# Supplementary material for: Percutaneous pulmonary valve implantation in a patient with congenitally corrected transposition of the great arteries: a case report
Source: J Med Case Rep. 2024 Feb 21;18:70. doi: 10.1186/s13256-024-04383-9 (PMC10880314; doi:10.1186/s13256-024-04383-9)
Supplement: Supplementary file 1 — Additional file 1: Video S1, S2. Ventriculography at the level of homograft. [file 13256_2024_4383_MOESM1_ESM.zip]

Archive with 2 entries (2 files):
- Video 1R0.mp4
- Video 2R0.mp4
